# Supplementary material for: Visualization and quantification of coconut using advanced computed tomography postprocessing technology
Source: PLoS One. 2023 Feb 24;18(2):e0282182. doi: 10.1371/journal.pone.0282182 (PMC9956593; doi:10.1371/journal.pone.0282182)
Supplement: S1 Data — (XLSX) [file pone.0282182.s001.xlsx]

## Sheet: weight
	2021-04-09	2021-04-14	2021-04-21	2021-04-28	2021-05-06	2021-05-12	2021-05-19	2021-05-26	2021-06-02	2021-06-09	2021-06-16	2021-06-23	2021-06-30	2021-07-07					time	time1	time2	time3	time4
1	628.7	627.9	626.4	625.7	624.5	621.2	617.8	614.4	611.5	608	605.1	602.4	599.7	596.4					weight (g)	959	878.942	785.108	701.567
2	1024.9	1005.9	986	965.4	944.2	919.5	897.7	873.4	844.1	810	788.6	767.4	737.1	716					SD	161.522	144.355	121.434	97.3233
3	870.8	856.5	830.4	816.7	779.3	758	724.4	695.6	670.9	679.8	657.4	639.2	614	596.1
4	738.7	719.5	700.6	679.3	655.1	636.6	620	607.8	599.6	595.5	592	589.2	587.7	586.3
5	989	973.4	959.8	937.4	919	898.4	866.5	832.8	816.6	799.3	776.5	754.8	732	706.3
6	841.6	824.1	801.4	787.7	766	739.5	712.4	681.7	658.4	636.9	611.4	598.9	574.5	566.6
7	1050.8	1037.4	1019	999.8	978.7	955.4	932.6	909	882.7	860.3	835.6	819.2	796.5	774
8	1121.4	1100.7	1079.4	1056.7	1033.6	1018.4	1000.6	967.2	930.9	910.5	881	856	832.6	809.1
9	949.8	930	912.7	898.7	856.9	839	816.6	793	775.9	754.5	729.8	689.7	652.3	629.9
10	944.9	926.3	904.7	885.5	859.1	834.7	808.5	787.8	762.2	736.7	718.9	684.3	651.4	624.6
11	1147.6	1128.6	1089.3	1063	1031.2	1000.5	968.9	921.4	895.8	864.6	832.5	801.6	771	734.8
12	1199.8	1179.2	1158.6	1123.1	1099.7	1058.8	1023.5	998.6	972.7	951	926.2	898.7	870	854.9
weight (g)	959	942.458	922.358	903.25	878.942	856.667	832.458	806.892	785.108	767.258	746.25	725.117	701.567	682.917
SD	161.522				144.355				121.434				97.3233

## Sheet: water volumn
time	2021-04-09	2021-04-14	2021-04-21	2021-04-28	2021-05-06	2021-05-12	2021-05-19	2021-05-26	2021-06-02	2021-06-09	2021-06-16	2021-06-23	2021-06-30	2021-07-07	备注		time1	time2	time3	time4
1																	201.189	162.9	123.844	52.2333
2	189.6	182.3	175.3	167.9	146.5	141.3	132.6	126.6	119.4	108.9	98.7	91.7	81.7	81.7			11.1829	14.033	13.0431	18.7086
3	220.4	218.6	205.7	199.7	186.5	179.5	165.8	158.7	146.8	124.5	91.8	81.5	72.8	67.3
5
7	198.8	191.3	181.2	172.5	150.6	146.5	137.3	116.7	108.7	96.7	70.4	64.8	30.4	0
9
12	194.2	185.3	176.3	168.4	159.6	151.6	143.8	137.6	128.9	110.3	86.5	71.5	42.5	0
21	192.4	182.3	152.4	147.8	140.8	132.7	128.6	121.1	116.7	112.8	92.3	81.6	51.2	32.1
23	211.6	196.5	188.6	179.3	169.7	161.6	158.7	148.8	109.2	76.8	60.1	58.3	28.7	0
29	216.7	208.4	194.7	184.5	176.7	169.3	161.4	152.7	132.7	84.8	76.8	68.4	68.4	41.6
31	196.9	198.7	187.9	175.6	170.1	162.8	157.8	148.8	139.8	86.7	79.8	61.7	61.7	38.3
35	190.1	187.6	181.2	172.1	165.6	158.4	149.3	132.2	112.4	71.8	61.2	32.7	32.7	0
	201.189	194.556	182.589	174.2	162.9	155.967	148.367	138.133	123.844	97.0333	79.7333	68.0222	52.2333	29
	11.1829	11.718	13.9565	13.1736	14.033	13.667	12.7063	14.0664	13.0431	17.0701	13.0542	16.0949	18.7086	29.5579

## Sheet: apple CT
椰子标号	2021-04-09	2021-04-14	2021-04-21	2021-04-28	2021-05-06	2021-05-12	2021-05-19	2021-05-26	2021-06-02	2021-06-09	2021-06-16	2021-06-23	2021-06-30	2021-07-07				time1	time2	tim3	time4
1	-685	-791	-811	-513	-888	-844	-811	-925	-970	-896	-872	-931	-944	-861				-446.125	-523.222	-625.333	-765.5
2			6	-7	-46	-35	18	-150	18	-232	-456	-636						330.486	330.944	322.924	206.005
3
5	-365	-675	-698	-889	-831	-836	-965	-923	-932	-969	-942	-964	-917	-963
7	-312	-573	-585	-605	-586	-597	-679	-655	-620	-656	-625	-646	-655	-580
9	-864	-597	-631	-669	-662	-687	-726	-806	-801	-836	-869	-799	-924	-806
12	-23	-60	-120	-264	-200	-237	-358	-562	-457	-430	-517	-356	-366	-385
21	-368	-704	-720	-774	-769	-740	-832	-815	-855	-859	-892	-904	-912	-935
23
29	-12	-288	-291	-403	18	5	26	-27	-213	-302	-368	-486	-532	-688
31
35	-940	-761	-773	-713	-745	-822	-850	-760	-798	-894	-954	-910	-874	-892
	-446.125	-556.125	-513.667	-537.444	-523.222	-532.556	-575.222	-624.778	-625.333	-674.889	-721.667	-736.889	-765.5	-763.75
	330.486	237.993	283.955	259.713	330.944	327.918	356.375	308.038	322.924	266.412	216.728	204.796	206.005	186.973

## Sheet: Observation of germination
	CT value of bud	height of bud	volume of liquid endosperm
2021-04-09	17	3.26	198.8
2021-04-14	19	3.54	191.3
2021-04-21	27	3.98	181.2
2021-04-28	29	4.32	172.5
2021-05-06	31	4.73	150.6
2021-05-12	36	5.13	146.5
2021-05-19	39	5.21	137.3
2021-05-26	45	5.45	116.7
2021-06-02	51	5.56	108.7
2021-06-09	59	5.89	96.7
2021-06-16	64	6.03	70.4
2021-06-23	68	6.17	64.8
2021-06-30	83	6.24	30.4
2021-07-07	86	6.34	0

## Sheet: CT value
time	num	embryo	bud	solid endosperm	endocarp	mesocarp	liquid endosperm
time1	1	-141	/	29	162	-883	17
	2	-146	/	6	231	-766	13
	3	-155	/	17	256	-880	12
	4	-321	15	17	220	-741	12
	5	-744	36	10	199	-871	42
	6	/	/	14	242	-544	12
	7	-459	22	14	155	-882	19
	8	/	/	9	158	-748	11
	9	/	/	6	147	-881	21
	10	-78	/	35	262	-898	23
	11	/	/	21	h	-769	9
	12	/	/	21	103	-842	25
time2	1	/	/	23	275	-905	13
	2	-16	/	7	146	-858	26
	3	/	/	68	153	-906	25
	4	40	/	13	163	-876	16
	5	/	/	32	205	-793	13
	6	62	/	21	227	-924	12
	7	/	/	19	159	-866	13
	8	61	/	22	103	-860	15
	9	54	/	22	198	-843	21
	10	59	/	37	147	-839	17
	11	-78	/	32	166	-851	20
	12	56	/	5	127	-860	14
time3	1	-87	/	14	195	-875	8
	2	47	/	18	171	-859	13
	3	-627	40	50	269	-870	21
	4	47	/	25	257	-873	13
	5	60	/	20	239	-832	17
	6	64	/	19	188	-857	8
	7	-33	/	6	148	-891	6
	8	78	/	28	132	-835	20
	9	54	/	12	2085	-824	30
	10	-255	1	31	156	-883	13
	11	62	/	13	89	-893	26
	12	-84	/	44	168	-878	8
time4	1	/	/	25	246	-906	20
	2	71	/	49	274	-776	20
	3	-54	/	22	256	-825	19
	4	-340	50	11	186	-872	17
	5	-18	/	3	204	-898	11
	6	54	/	26	207	-818	17
	7	67	/	14	93	-897	10
	8	69	/	31	212	-804	19
	9	54	/	27	156	-902	19
	10	-3	/	13	219	-800	27
	11	-876	4	9	213	-871	/
	12	-917	30	12	124	-872	/

## Sheet: three poles
time	num	pore 1				pore 2				pore 3
		major axis		minor axis		major axis		minor axis		major axis		minor axis
time1	1	0.95		0.91		0.86		0.35		0.86		0.4
	2	1.1		0.79		0.9		0.56		0.73		0.48
	3	1.68		1.57		1.19		1.02		1.37		0.8
	4	1.41		1.4		1		0.73		0.99		0.59
	5	1.89		1.67		0.95		0.75		0.88		0.71
	6	3.18		2.49		1.46		0.47		1.02		0.51
	7	1.81		1.76		1.22		1.04		0.98		0.79
	8	0.95		0.78		0.93		0.87		0.82		0.76
	9	1.33		1.29		1.26		0.52		1.21		0.74
	10	2.36		2.03		1.76		1.15		1.5		1.18
	11	1.7		1.33		1.31		0.96		1.21		0.92
	12	1.17		1.06		0.98		0.76		0.93		0.79
time2	1	1.82		1.65		1.48		0.77		1.4		0.78
	2	1.91		1.58		1.25		1.03		1.6		1.3
	3	1.75		1.51		1.49		0.91		1.48		0.99
	4	1.76		1.31		1.18		0.73		1.2		0.75
	5	1.37		1.2		1.4		0.99		1.27		0.8
	6	1.85		1.47		1.21		0.5		1.4		0.67
	7	1.15		0.96		0.98		0.88		0.95		0.95
	8	2.02		1.45		1.45		1.14		1.33		1.16
	9	1.1		1.03		0.83		0.75		0.98		0.83
	10	1.53		1.39		1.17		0.81		1.18		0.77
	11	1.75		1.69		1.23		0.69		1.24		0.81
	12	1.33		1.25		1.32		0.96		1.07		0.94
time3	1	1.32		0.84		1.11		0.84		0.86		0.66
	2	1.45		1.05		1.18		0.62		0.81		0.53
	3	1.48		1.47		1.28		0.83		1.04		0.83
	4	1.37		1.12		1.21		0.62		0.94		0.69
	5	1.23		1.17		1.07		0.78		1		0.84
	6	1.78		1.33		1.53		0.95		1.09		0.84
	7	1.38		1.29		0.96		0.69		1.37		0.66
	8	1.17		1.16		0.85		0.54		0.98		0.92
	9	1.45		1.08		1.31		0.8		1.15		0.77
	10	1.81		1.44		1.17		0.87		1.35		0.78
	11	1.33		1.23		1.09		0.6		0.83		0.49
	12	1.2		1.02		0.74		0.72		0.64		0.49
time4	1	1.64		1.7		1.04		0.83		1.15		0.84
	2	1.09		1.06		0.92		0.78		0.83		0.82
	3	1.81		1.16		1.28		1.02		1.18		0.88
	4	1.31		1.24		1.05		0.8		0.96		0.69
	5	1.21		1.18		0.97		0.7		1.04		0.61
	6	1.22		0.9		0.9		0.78		0.95		0.81
	7	1.39		1.49		1.49		1.22		1.43		0.99
	8	1.66		1.41		1.35		0.85		1.2		0.58
	9	1.39		1.66		1.04		0.78		0.92		0.73
	10	1.23		1.16		1.08		0.67		0.99		0.71
	11	1.3		1.06		0.99		0.79		1.1		0.95
	12	1.31		1.25		0.95		0.9		1.01		0.91

## Sheet: SPSS
weight								coconut apple diemeter								coconut apple CT								coconut water CT								coconut water volumn
Descriptive Statistics								Descriptive Statistics								Descriptive Statistics								Descriptive Statistics								Descriptive Statistics
	Mean	Std. Deviation	N						Mean	Std. Deviation	N						Mean	Std. Deviation	N						Mean	Std. Deviation	N						Mean	Std. Deviation	N
V2	959	168.705	12					V2	4.605	3.16415	8					V2	-446.125	353.304	8					V2	20.7778	5.38	9					V2	201.189	11.8612	9
V6	878.942	150.774	12					V6	5.42875	3.40102	8					V6	-582.875	322.824	8					V6	22.6667	9.43398	9					V6	162.9	14.8842	9
V10	785.108	126.834	12					V10	5.9075	3.69719	8					V10	-705.75	259.92	8					V10	21.8889	16.5412	9					V10	123.844	13.8343	9
V14	701.567	101.651	12					V14	5.91	3.50285	8					V15	-763.75	199.883	8					V14	22.7778	9.64077	9					V14	52.2333	19.8435	9
Multivariate Testsa								Multivariate Testsa								Multivariate Testsa								Multivariate Testsa								Multivariate Testsa
Effect		Value	F	Hypothesis df	Error df	Sig.		Effect		Value	F	Hypothesis df	Error df	Sig.		Effect		Value	F	Hypothesis df	Error df	Sig.		Effect		Value	F	Hypothesis df	Error df	Sig.		Effect		Value	F	Hypothesis df	Error df	Sig.
month	Pillai's Trace	0.910474	30.510b	3	9	4.78663e-05		time	Pillai's Trace	0.767875	5.513b	3	5	0.0482817		time	Pillai's Trace	0.772977	5.675b	3	5	0.0457731		time	Pillai's Trace	0.0621615	.133b	3	6	0.937141		time	Pillai's Trace	0.98757	158.905b	3	6	4.18115e-06
	Wilks' Lambda	0.0895264	30.510b	3	9	4.78663e-05			Wilks' Lambda	0.232125	5.513b	3	5	0.0482817			Wilks' Lambda	0.227023	5.675b	3	5	0.0457731			Wilks' Lambda	0.937838	.133b	3	6	0.937141			Wilks' Lambda	0.0124297	158.905b	3	6	4.18115e-06
	Hotelling's Trace	10.1699	30.510b	3	9	4.78663e-05			Hotelling's Trace	3.30802	5.513b	3	5	0.0482817			Hotelling's Trace	3.40483	5.675b	3	5	0.0457731			Hotelling's Trace	0.0662817	.133b	3	6	0.937141			Hotelling's Trace	79.4525	158.905b	3	6	4.18115e-06
	Roy's Largest Root	10.1699	30.510b	3	9	4.78663e-05			Roy's Largest Root	3.30802	5.513b	3	5	0.0482817			Roy's Largest Root	3.40483	5.675b	3	5	0.0457731			Roy's Largest Root	0.0662817	.133b	3	6	0.937141			Roy's Largest Root	79.4525	158.905b	3	6	4.18115e-06
a. Design: Intercept Within Subjects Design: month								a. Design: Intercept Within Subjects Design: time								a. Design: Intercept Within Subjects Design: time								a. Design: Intercept Within Subjects Design: time								a. Design: Intercept Within Subjects Design: time
b. Exact statistic								b. Exact statistic								b. Exact statistic								b. Exact statistic								b. Exact statistic
Mauchly's Test of Sphericitya								Mauchly's Test of Sphericitya								Mauchly's Test of Sphericitya								Mauchly's Test of Sphericitya								Mauchly's Test of Sphericitya
Measure:	MEASURE_1							Measure:	MEASURE_1							Measure:	MEASURE_1							Measure:	MEASURE_1							Measure:	MEASURE_1
Within Subjects Effect	Mauchly's W	Approx. Chi-Square	df	Sig.	Epsilonb			Within Subjects Effect	Mauchly's W	Approx. Chi-Square	df	Sig.	Epsilonb			Within Subjects Effect	Mauchly's W	Approx. Chi-Square	df	Sig.	Epsilonb			Within Subjects Effect	Mauchly's W	Approx. Chi-Square	df	Sig.	Epsilonb			Within Subjects Effect	Mauchly's W	Approx. Chi-Square	df	Sig.	Epsilonb
					Greenhouse-Geisser	Huynh-Feldt	Lower-bound						Greenhouse-Geisser	Huynh-Feldt	Lower-bound						Greenhouse-Geisser	Huynh-Feldt	Lower-bound						Greenhouse-Geisser	Huynh-Feldt	Lower-bound						Greenhouse-Geisser	Huynh-Feldt	Lower-bound
month	0.00920859	45.5741	5	1.45433e-08	0.368353	0.379343	0.333333	time	0.00123498	38.32	5	5.34947e-07	0.359318	0.372824	0.333333	time	0.17506	9.9717	5	0.0799213	0.668874	0.938108	0.333333	time	0.476144	4.98813	5	0.421578	0.729764	1	0.333333	time	0.201078	10.7829	5	0.058247	0.52091	0.624725	0.333333
Tests the null hypothesis that the error covariance matrix of the orthonormalized transformed dependent variables is proportional to an identity matrix.								Tests the null hypothesis that the error covariance matrix of the orthonormalized transformed dependent variables is proportional to an identity matrix.								Tests the null hypothesis that the error covariance matrix of the orthonormalized transformed dependent variables is proportional to an identity matrix.								Tests the null hypothesis that the error covariance matrix of the orthonormalized transformed dependent variables is proportional to an identity matrix.								Tests the null hypothesis that the error covariance matrix of the orthonormalized transformed dependent variables is proportional to an identity matrix.
a. Design: Intercept Within Subjects Design: month								a. Design: Intercept Within Subjects Design: time								a. Design: Intercept Within Subjects Design: time								a. Design: Intercept Within Subjects Design: time								a. Design: Intercept Within Subjects Design: time
b. May be used to adjust the degrees of freedom for the averaged tests of significance. Corrected tests are displayed in the Tests of Within-Subjects Effects table.								b. May be used to adjust the degrees of freedom for the averaged tests of significance. Corrected tests are displayed in the Tests of Within-Subjects Effects table.								b. May be used to adjust the degrees of freedom for the averaged tests of significance. Corrected tests are displayed in the Tests of Within-Subjects Effects table.								b. May be used to adjust the degrees of freedom for the averaged tests of significance. Corrected tests are displayed in the Tests of Within-Subjects Effects table.								b. May be used to adjust the degrees of freedom for the averaged tests of significance. Corrected tests are displayed in the Tests of Within-Subjects Effects table.
Tests of Within-Subjects Effects								Tests of Within-Subjects Effects								Tests of Within-Subjects Effects								Tests of Within-Subjects Effects								Tests of Within-Subjects Effects
Measure:	MEASURE_1							Measure:	MEASURE_1							Measure:	MEASURE_1							Measure:	MEASURE_1							Measure:	MEASURE_1
Source		Type III Sum of Squares	df	Mean Square	F	Sig.		Source		Type III Sum of Squares	df	Mean Square	F	Sig.		Source		Type III Sum of Squares	df	Mean Square	F	Sig.		Source		Type III Sum of Squares	df	Mean Square	F	Sig.		Source		Type III Sum of Squares	df	Mean Square	F	Sig.
month	Sphericity Assumed	450496	3	150165	95.2465	2.49664e-16		time	Sphericity Assumed	9.07781	3	3.02594	3.95602	0.0220997		time	Sphericity Assumed	476339	3	158780	6.31676	0.00318507		time	Sphericity Assumed	22.9722	3	7.65741	0.0890708	0.965356		time	Sphericity Assumed	109207	3	36402.4	275.383	1.01886e-18
	Greenhouse-Geisser	450496	1.10506	407667	95.2465	2.92319e-07			Greenhouse-Geisser	9.07781	1.07795	8.42133	3.95602	0.0824351			Greenhouse-Geisser	476339	2.00662	237383	6.31676	0.0109966			Greenhouse-Geisser	22.9722	2.18929	10.493	0.0890708	0.928775			Greenhouse-Geisser	109207	1.56273	69882.4	275.383	1.1588e-10
	Huynh-Feldt	450496	1.13803	395857	95.2465	2.02549e-07			Huynh-Feldt	9.07781	1.11847	8.11627	3.95602	0.0801419			Huynh-Feldt	476339	2.81432	169255	6.31676	0.00400578			Huynh-Feldt	22.9722	3	7.65741	0.0890708	0.965356			Huynh-Feldt	109207	1.87417	58269.6	275.383	2.05229e-12
	Lower-bound	450496	1	450496	95.2465	9.42456e-07			Lower-bound	9.07781	1	9.07781	3.95602	0.0870226			Lower-bound	476339	1	476339	6.31676	0.0402014			Lower-bound	22.9722	1	22.9722	0.0890708	0.772967			Lower-bound	109207	1	109207	275.383	1.75666e-07
Error(month)	Sphericity Assumed	52027.7	33	1576.6				Error(time)	Sphericity Assumed	16.0628	21	0.764894				Error(time)	Sphericity Assumed	527861	21	25136.2				Error(time)	Sphericity Assumed	2063.28	24	85.9699				Error(time)	Sphericity Assumed	3172.52	24	132.188
	Greenhouse-Geisser	52027.7	12.1557	4280.12					Greenhouse-Geisser	16.0628	7.54568	2.12874					Greenhouse-Geisser	527861	14.0464	37579.9					Greenhouse-Geisser	2063.28	17.5143	117.805					Greenhouse-Geisser	3172.52	12.5018	253.764
	Huynh-Feldt	52027.7	12.5183	4156.13					Huynh-Feldt	16.0628	7.8293	2.05162					Huynh-Feldt	527861	19.7003	26794.6					Huynh-Feldt	2063.28	24	85.9699					Huynh-Feldt	3172.52	14.9934	211.595
	Lower-bound	52027.7	11	4729.79					Lower-bound	16.0628	7	2.29468					Lower-bound	527861	7	75408.7					Lower-bound	2063.28	8	257.91					Lower-bound	3172.52	8	396.565
Pairwise Comparisons								Pairwise Comparisons								Pairwise Comparisons																Pairwise Comparisons
Measure:	MEASURE_1							Measure:	MEASURE_1							Measure:	MEASURE_1															Measure:	MEASURE_1
(I) month		Mean Difference (I-J)	Std. Error	Sig.b	95% Confidence Interval for Differenceb			(I) time		Mean Difference (I-J)	Std. Error	Sig.a	95% Confidence Interval for Differencea			(I) time		Mean Difference (I-J)	Std. Error	Sig.b	95% Confidence Interval for Differenceb											(I) time		Mean Difference (I-J)	Std. Error	Sig.b	95% Confidence Interval for Differenceb
					Lower Bound	Upper Bound							Lower Bound	Upper Bound							Lower Bound	Upper Bound															Lower Bound	Upper Bound
1	2	80.058*	7.81555	3.4862e-06	54.9851	105.132		1	2	-0.82375	0.365288	0.352543	-2.15187	0.504368		1	2	136.75	90.2076	1	-191.228	464.728										1	2	38.289*	3.04943	9.10152e-06	27.6803	48.8975
	3	173.892*	16.4831	2.59212e-06	121.012	226.772			3	-1.3025	0.652448	0.516506	-3.67468	1.06968			3	259.625	89.4822	0.137638	-65.7152	584.965											3	77.344*	4.49936	8.00507e-07	61.6917	92.9972
	4	257.433*	25.7999	4.53406e-06	174.664	340.202			4	-1.305	0.630572	0.463609	-3.59764	0.987639			4	317.625	100.756	0.0965847	-48.7033	683.953											4	148.956*	7.01817	1.53173e-07	124.54	173.371
2	1	-80.058*	7.81555	3.4862e-06	-105.132	-54.9851		2	1	0.82375	0.365288	0.352543	-0.504368	2.15187		2	1	-136.75	90.2076	1	-464.728	191.228										2	1	-38.289*	3.04943	9.10152e-06	-48.8975	-27.6803
	3	93.833*	9.37561	4.39943e-06	63.7552	123.911			3	-0.47875	0.294712	0.889825	-1.55027	0.592766			3	122.875*	28.7324	0.0220262	18.4095	227.341											3	39.056*	4.09261	7.21397e-05	24.8179	53.2933
	4	177.375*	19.1753	9.60987e-06	115.858	238.892			4	-0.48125	0.300918	0.922755	-1.57533	0.612829			4	180.875	80.0697	0.350521	-110.243	471.993											4	110.667*	7.55921	2.79083e-06	84.3691	136.964
3	1	-173.892*	16.4831	2.59212e-06	-226.772	-121.012		3	1	1.3025	0.652448	0.516506	-1.06968	3.67468		3	1	-259.625	89.4822	0.137638	-584.965	65.7152										3	1	-77.344*	4.49936	8.00507e-07	-92.9972	-61.6917
	2	-93.833*	9.37561	4.39943e-06	-123.911	-63.7552			2	0.47875	0.294712	0.889825	-0.592766	1.55027			2	-122.875*	28.7324	0.0220262	-227.341	-18.4095											2	-39.056*	4.09261	7.21397e-05	-53.2933	-24.8179
	4	83.542*	11.0723	6.80762e-05	48.0205	119.063			4	-0.0025	0.114841	1	-0.420039	0.415039			4	58	64.5866	1	-176.824	292.824											4	71.611*	4.85408	2.62981e-06	54.7244	88.4979
4	1	-257.433*	25.7999	4.53406e-06	-340.202	-174.664		4	1	1.305	0.630572	0.463609	-0.987639	3.59764		4	1	-317.625	100.756	0.0965847	-683.953	48.7033										4	1	-148.956*	7.01817	1.53173e-07	-173.371	-124.54
	2	-177.375*	19.1753	9.60987e-06	-238.892	-115.858			2	0.48125	0.300918	0.922755	-0.612829	1.57533			2	-180.875	80.0697	0.350521	-471.993	110.243											2	-110.667*	7.55921	2.79083e-06	-136.964	-84.3691
	3	-83.542*	11.0723	6.80762e-05	-119.063	-48.0205			3	0.0025	0.114841	1	-0.415039	0.420039			3	-58	64.5866	1	-292.824	176.824											3	-71.611*	4.85408	2.62981e-06	-88.4979	-54.7244
Based on estimated marginal means								Based on estimated marginal means								Based on estimated marginal means																Based on estimated marginal means
*. The mean difference is significant at the .05 level.								a. Adjustment for multiple comparisons: Bonferroni.								*. The mean difference is significant at the .05 level.																*. The mean difference is significant at the .05 level.
b. Adjustment for multiple comparisons: Bonferroni.																b. Adjustment for multiple comparisons: Bonferroni.																b. Adjustment for multiple comparisons: Bonferroni.
